# Supplementary material for: Identifying New Loci and Genes Associated with Feed Efficiency in Broilers
Source: Int J Mol Sci. 2025 Sep 1;26(17):8492. doi: 10.3390/ijms26178492 (PMC12429723; doi:10.3390/ijms26178492)
Supplement: Supplementary file 1 [file ijms-26-08492-s001.zip]

Archive with 3 entries (3 files):
- Additional Figure S1.pdf
- Additional Figure S2.pdf
- Additional Tables S1-S6.xlsx
