# Supplementary material for: Identifying New Loci and Genes Associated with Feed Efficiency in Broilers
Source: Int J Mol Sci. 2025 Sep 1;26(17):8492. doi: 10.3390/ijms26178492 (PMC12429723; doi:10.3390/ijms26178492)
Supplement: Supplementary file 1 [file ijms-26-08492-s001.zip › Additional Tables S1-S6.xlsx]

## Sheet: Table S1
Table S1 Nutrient Composition and Levels of the Experimental Diet
Nutrient Component	Nutrient Level
Crude Protein	≥16.0%
Crude Fiber	≤6.0%
Crude Ash	≤14.0%
Calcium	2.80-4.20%
Total Phosphorus	≥0.40%
Sodium Chloride	0.20-0.80%
Methionine	0.30-0.90%
Moisture	≤13.0%
Metabolizable Energy (/ MJ/kg)	12.15-13.41

## Sheet: Table S2
Table S2 Statistics of the number of male and female broilers for the 18th to 19th generation for determination of feed remuneration and chips and slaughter
Generation	Hatch	Sex of the individuals measured	Individuals Number of 55K SNP	Individuals Number of slaughtered	Individuals Number of phenotypes measured
G18	1	Male	136	—	—
	2	Male	78	—	—
	3	Male	880	792	735
	4	Female	853	787	681
G19	1	Male	128	—	—
	2	Male	144	—	—
	3	Male	341	—	325
	4	Male	982	—	999
	5	Male	951	200	963

## Sheet: Table S3
Table S3 Information on SNPs associated with feed efficiency traits based on LONG-GWAS model.
Traits	GGA	rs	Position	Allele	AF	P	Gene	Ensembl ID	CADD
FCR	1	1_147675292	147675292	A/G	0.829945	1.75419e-05	ABCC4	ENSGALG00000016896	0.58406
FCR	1	1_147675536	147675536	A/G	0.829945	1.75419e-05	ABCC4	ENSGALG00000016896	0.63103
FCR	14	14_8104013	8104013	G/A	0.569126	1.03702e-06	ABCC6	ENSGALG00000038152	1.79817
FCR	4	4_42246082	42246082	C/A	0.660616	2.94351e-06	AGA	ENSGALG00000010716	8.84594
FCR	21	21_4604332	4604332	A/T	0.740924	8.11216e-06	ALDH4A1	ENSGALG00000042184	0.16235
FCR	3	3_8886644	8886644	T/G	0.624891	1.46386e-05	ALK	ENSGALG00000009034	1.06505
FCR	3	3_104796231	104796231	A/G	0.498112	1.84983e-09	ASXL2	ENSGALG00000016531	1.65949
FCR	3	3_104848656	104848656	A/G	0.877142	1.17193e-07	ASXL2	ENSGALG00000016531	0.68123
FCR	2	2_103049285	103049285	C/T	0.832414	4.08608e-06	C18orf8	ENSGALT00000047727	4.31534
FCR	26	26_3539818	3539818	G/A	0.637816	1.61019e-05	CAPZA1	ENSGALG00000001547	0.35621
FCR	3	3_12368764	12368764	T/A	0.840546	1.93088e-05	CDC42BPA	ENSGALG00000009158	2.85056
FCR	23	23_4380199	4380199	G/A	0.763143	6.74779e-06	CLSPN	ENSGALG00000002346	8.60341
FCR	18	18_2595274	2595274	G/A	0.849695	5.64153e-07	COX10	ENSGALG00000001375	3.11711
FCR	13	13_4695353	4695353	A/T	0.697793	6.13039e-06	DOCK2	ENSGALG00000002080	1.34394
FCR	3	3_269195	269195	G/A	0.929277	1.64122e-05	EFEMP1	ENSGALG00000037901	10.1092
FCR	3	3_277233	277233	C/T	0.586988	1.76324e-05	EFEMP1	ENSGALG00000037901	18.8304
FCR	2	2_46331735	46331735	A/G	0.518153	1.04103e-05	ELMO1	ENSGALG00000035492	0.53977
FCR	7	7_25440522	25440522	T/G	0.918095	1.36778e-06	EPB41L5	ENSGALG00000011605	1.40858
FCR	4	4_51102190	51102190	G/C	0.909381	9.07213e-06	EPHA5	ENSGALG00000011680	0.27255
FCR	2	2_144447297	144447297	G/A	0.54226	1.96774e-05	FAM135B	ENSGALG00000039831	10.3577
FCR	4	4_65733294	65733294	C/T	0.770258	1.36111e-07	FIP1L1	ENSGALG00000013943	1.98521
FCR	4	4_65740973	65740973	T/C	0.503195	1.60544e-05	FIP1L1	ENSGALG00000013943	0.05284
FCR	1	1_170304973	170304973	A/G	0.636364	7.16788e-09	FNDC3A	ENSGALG00000017002	4.57529
FCR	1	1_171954946	171954946	T/G	0.83982	1.67924e-09	FOXO1	ENSGALG00000017034	2.88924
FCR	2	2_48852185	48852185	G/C	0.781586	1.32668e-05	ITGA9	ENSGALG00000029378	6.59832
FCR	10	10_5984254	5984254	C/T	0.685158	5.48292e-06	KLF13	ENSGALG00000026590	0.32811
FCR	4	4_76381154	76381154	T/C	0.565786	8.30429e-06	LDB2	ENSGALG00000014485	0.05513
FCR	1	1_82313974	82313974	T/G	0.521929	1.33621e-05	LSAMP	ENSGALG00000040620	0.49909
FCR	26	26_5020723	5020723	G/A	0.542114	2.07854e-05	MED20	ENSGALG00000003474	1.14426
FCR	15	15_958529	958529	A/G	0.764595	6.28222e-06	MRPL40	ENSGALG00000053063	1.72465
FCR	1	1_125371328	125371328	A/G	0.7842	1.72606e-06	MSL3	ENSGALG00000041433	3.9481
FCR	7	7_27218148	27218148	A/G	0.585972	1.71027e-05	MYLK	ENSGALG00000011708	1.26573
FCR	2	2_11485885	11485885	C/T	0.569852	1.93137e-05	PFKP	ENSGALG00000006939	0.38928
FCR	4	4_12945590	12945590	G/A	0.61124	1.35912e-05	PGK2	ENSGALG00000007936	3.07156
FCR	9	9_10110768	10110768	G/A	0.539065	1.83287e-05	PID1	ENSGALG00000002963	5.41631
FCR	6	6_32220777	32220777	A/G	0.638832	5.10884e-06	PLEKHA1	ENSGALG00000034548	11.0385
FCR	1	1_39796296	39796296	A/G	0.710427	5.21938e-07	PPP1R12A	ENSGALG00000010325	2.74495
FCR	1	1_186737247	186737247	C/T	0.67296	8.80559e-07	SESN3	ENSGALG00000017204	0.07839
FCR	12	12_1264805	1264805	C/T	0.822248	2.13618e-05	SFMBT1	ENSGALG00000001753	1.95472
FCR	4	4_14349571	14349571	G/A	0.690241	3.63679e-07	SMARCA1	ENSGALG00000008431	0.47304
FCR	2	2_137092604	137092604	A/G	0.807435	1.04255e-06	SNTB1	ENSGALG00000034528	2.17034
FCR	2	2_483884	483884	T/G	0.733227	5.30079e-06	SSPO	ENSGALG00000033417	3.94782
FCR	4	4_40472714	40472714	A/G	0.67993	5.60167e-06	TENM3	ENSGALG00000030065	1.20727
FCR	4	4_40656724	40656724	G/A	0.553877	1.79473e-05	TENM3	ENSGALG00000030065	0.26057
FCR	1	1_105862557	105862557	A/C	0.563753	7.60821e-06	TIAM1	ENSGALG00000015842	1.34316
FCR	8	8_22516166	22516166	G/A	0.61792	1.1495e-05	TRABD2B	ENSGALG00000027655	3.56077
FCR	4	4_44508875	44508875	T/G	0.648562	5.73245e-06	VEGFC	ENSGALG00000010847	0.16774
FCR	8	8_16886737	16886737	T/A	0.557798	4.49765e-06	VTG2	ENSGALG00000001863	0.88981
RFI	2	2_30026162	30026162	G/A	0.528464	4.06301e-08	ABCB5	ENSGALG00000010901	1.69832
RFI	1	1_147675292	147675292	A/G	0.829945	3.82462e-08	ABCC4	ENSGALG00000016896	0.58406
RFI	1	1_147675536	147675536	A/G	0.829945	3.82462e-08	ABCC4	ENSGALG00000016896	0.63103
RFI	4	4_34404304	34404304	G/T	0.634476	1.68795e-09	ABHD18	ENSGALG00000010201	9.54286
RFI	7	7_26953688	26953688	G/A	0.710572	6.90034e-06	ADCY6	ENSGALG00000031244	0.31581
RFI	2	2_28724286	28724286	G/A	0.844322	6.55707e-07	AHR1A	/	5.12608
RFI	1	1_87569580	87569580	A/G	0.841127	1.24367e-07	ALCAM	ENSGALG00000015348	1.94742
RFI	4	4_8741942	8741942	G/A	0.714929	1.65942e-07	APOOL	ENSGALG00000006978	18.8763
RFI	4	4_33929067	33929067	T/C	0.70607	8.15172e-06	ARFIP1	ENSGALG00000041361	1.29718
RFI	1	1_180875153	180875153	T/C	0.888905	5.78139e-06	ARHGAP20	/	0.08742
RFI	5	5_23741100	23741100	C/T	0.530642	4.57554e-06	ATG13	ENSGALG00000008347	20.1609
RFI	20	20_13154556	13154556	A/G	0.789718	2.69729e-11	ATP9A	ENSGALG00000007912	0.00035
RFI	7	7_36289364	36289364	A/G	0.843596	1.27763e-05	ATVR1	ENSGALG00000037301	11.0806
RFI	19	19_7971142	7971142	G/A	0.665844	1.4792e-05	BCAS3	ENSGALG00000005295	0.49208
RFI	8	8_23733127	23733127	T/C	0.733663	3.05506e-06	BEND5	ENSGALG00000036909	0.60536
RFI	2	2_28520370	28520370	G/A	0.815858	5.6105e-07	BZW2	ENSGALG00000010809	4.30389
RFI	2	2_28532745	28532745	C/A	0.616613	4.29938e-06	BZW2	ENSGALG00000010809	1.16557
RFI	1	1_84664498	84664498	C/T	0.62431	1.26046e-05	CCDC80	ENSGALG00000015193	0.01454
RFI	1	1_11351270	11351270	C/T	0.65684	1.63269e-05	CD36	ENSGALG00000008439	1.05398
RFI	11	11_16197749	16197749	T/C	0.713331	3.06733e-06	CDH13	ENSGALG00000005483	2.27874
RFI	11	11_16412847	16412847	G/A	0.844467	1.23937e-05	CDH13	ENSGALG00000005483	5.14623
RFI	11	11_15631567	15631567	C/A	0.662794	2.03018e-05	CMIP	ENSGALG00000038494	5.79668
RFI	3	3_76181815	76181815	C/G	0.854487	1.13063e-05	CNR1	ENSGALG00000049848	0.50869
RFI	2	2_23568666	23568666	G/T	0.671507	4.90476e-07	COL1A2	ENSGALG00000009641	2.09208
RFI	3	3_87207948	87207948	G/A	0.746878	7.80938e-06	COL21A1	/	8.81761
RFI	11	11_423154	423154	C/T	0.581905	1.16356e-05	CSNK2A2	ENSGALG00000031718	23.1787
RFI	2	2_888612	888612	T/A	0.533546	8.61718e-06	CSPG5	ENSGALG00000032184	2.10361
RFI	3	3_28973284	28973284	A/G	0.839675	2.21332e-07	DAAM2	ENSGALG00000010055	1.99772
RFI	1	1_116479649	116479649	C/T	0.521057	1.17698e-08	DMD	ENSGALG00000016281	0.97891
RFI	1	1_116716985	116716985	T/C	0.727999	1.28038e-07	DMD	ENSGALG00000016281	0.22269
RFI	3	3_29515005	29515005	T/A	0.504357	4.84871e-07	DNAH8	ENSGALG00000010116	1.03424
RFI	17	17_5351788	5351788	C/G	0.635202	4.80008e-06	DNM1	ENSGALG00000004852	1.07998
RFI	17	17_5418559	5418559	C/A	0.600203	6.96392e-06	DNM1	ENSGALG00000004852	1.12342
RFI	20	20_12277262	12277262	C/T	0.638542	7.3958e-08	DOK5	ENSGALG00000007786	1.48288
RFI	2	2_107432296	107432296	T/C	0.878594	1.60819e-05	DTNA	ENSGALG00000015211	2.06614
RFI	2	2_23958699	23958699	C/G	0.533111	7.12619e-07	DYNC1I1	ENSGALG00000009722	0.8905
RFI	3	3_105412330	105412330	T/C	0.898199	5.66894e-06	EFR3B	ENSGALG00000016605	2.0751
RFI	2	2_135516815	135516815	G/C	0.787395	7.81846e-06	EIF3H	ENSGALG00000040522	0.41548
RFI	5	5_48511205	48511205	A/G	0.816003	9.82183e-06	EML1	ENSGALG00000039735	1.92694
RFI	2	2_38543067	38543067	A/G	0.670636	7.51445e-10	EOMES	ENSGALG00000027247	9.03125
RFI	2	2_38544586	38544586	C/T	0.632297	1.68519e-06	EOMES	ENSGALG00000027247	0.25626
RFI	4	4_51220616	51220616	T/C	0.692565	1.31979e-07	EPHA5	ENSGALG00000011680	0.25118
RFI	2	2_27289537	27289537	C/T	0.852454	4.63523e-06	ETV1	ENSGALG00000035504	3.2408
RFI	3	3_110543192	110543192	G/A	0.665263	5.03565e-08	EVA1A	ENSGALG00000029012	4.98361
RFI	3	3_110709499	110709499	T/A	0.709991	1.88385e-07	EVA1A	ENSGALG00000029012	6.87862
RFI	3	3_110750465	110750465	A/G	0.716672	1.8427e-10	EVA1A	ENSGALG00000029012	9.19656
RFI	3	3_110796690	110796690	A/G	0.709991	1.88385e-07	EVA1A	ENSGALG00000029012	1.08878
RFI	20	20_12036533	12036533	G/A	0.525123	1.87224e-06	FAM210B	ENSGALG00000007771	0.61041
RFI	6	6_18612147	18612147	A/G	0.725675	7.69551e-10	FAM21C	ENSGALG00000005914	1.28709
RFI	2	2_83282095	83282095	G/A	0.796398	4.47318e-06	FHOD3	ENSGALG00000013124	4.01706
RFI	2	2_83284034	83284034	T/C	0.793058	1.38847e-06	FHOD3	ENSGALG00000013124	0.25471
RFI	13	13_17125010	17125010	A/G	0.846791	1.6299e-06	FSTL4	ENSGALG00000031487	0.59777
RFI	11	11_15502916	15502916	T/G	0.662213	1.21016e-05	GAN	ENSGALG00000013437	3.24456
RFI	13	13_13104839	13104839	A/G	0.605286	3.58773e-06	GRIA1	ENSGALG00000004083	11.0077
RFI	19	19_2838414	2838414	A/G	0.768806	1.99294e-06	GTF2I	ENSGALG00000001263	4.17329
RFI	17	17_7083338	7083338	A/G	0.652629	9.13111e-07	GTF3C5	ENSGALG00000003441	2.07376
RFI	13	13_16173504	16173504	G/T	0.612112	8.45046e-07	H2AFY	ENSGALG00000040141	2.4733
RFI	5	5_7142003	7142003	G/A	0.51641	1.60727e-05	HIPK3	ENSGALG00000011695	1.55118
RFI	11	11_16654422	16654422	A/G	0.726401	2.65037e-06	HSBP1	ENSGALG00000043039	3.65045
RFI	2	2_80715955	80715955	T/C	0.895876	3.98303e-06	IKZF1	ENSGALG00000013086	25.5981
RFI	2	2_80749204	80749204	A/G	0.895004	4.49807e-06	IKZF1	ENSGALG00000013086	0.13146
RFI	5	5_24895128	24895128	A/C	0.648127	1.82258e-05	ITPKA	ENSGALG00000008603	2.09783
RFI	5	5_52305921	52305921	A/T	0.604124	6.27439e-06	JAG2	ENSGALG00000011696	3.88963
RFI	1	1_88844111	88844111	C/T	0.560412	2.26127e-06	KIAA1524	ENSGALG00000015360	0.52328
RFI	1	1_13634646	13634646	T/C	0.79059	2.12864e-05	LHFPL3	ENSGALG00000043367	13.5193
RFI	8	8_25077639	25077639	T/G	0.610659	4.98404e-06	LRP8	ENSGALG00000010692	8.83605
RFI	2	2_59562291	59562291	A/T	0.603979	4.94946e-06	MBOAT1	ENSGALG00000012681	10.4451
RFI	2	2_19517694	19517694	C/T	0.632588	1.16423e-05	MMR1L3	ENSGALG00000008638	18.7074
RFI	2	2_19533890	19533890	T/C	0.661487	3.08689e-06	MMR1L4	ENSGALG00000028304	2.40383
RFI	5	5_4905613	4905613	T/C	0.557798	2.77902e-07	MPPED2	ENSGALG00000012136	0.01003
RFI	1	1_155572326	155572326	G/A	0.660035	1.66895e-05	MYCBP2	ENSGALG00000016915	7.23704
RFI	19	19_5279636	5279636	G/A	0.594975	6.97149e-07	NCBP3	ENSGALG00000002653	5.13619
RFI	8	8_27301051	27301051	A/G	0.541388	5.67907e-06	NFIA	ENSGALG00000010924	5.89541
RFI	3	3_96867477	96867477	C/T	0.572175	7.81605e-10	NOL10	ENSGALG00000016445	0.19793
RFI	3	3_96928053	96928053	C/T	0.511618	1.38726e-05	NOL10	ENSGALG00000016445	1.3952
RFI	27	27_6608277	6608277	C/A	0.896457	2.31784e-06	NPEPPS	ENSGALG00000031332	5.32649
RFI	6	6_16763661	16763661	A/G	0.521493	1.39573e-05	NTL	ENSGALG00000005156	8.81681
RFI	11	11_9912258	9912258	A/G	0.800465	7.9985e-06	NUDT19	ENSGALG00000029498	0.52691
RFI	17	17_5493424	5493424	C/T	0.556491	4.1421e-06	ODF2	ENSGALG00000004767	0.67848
RFI	7	7_16993408	16993408	C/T	0.596718	1.74947e-06	OLA1	ENSGALG00000009325	2.20511
RFI	19	19_6730522	6730522	C/T	0.670927	1.02488e-08	P2RX5	ENSGALG00000004613	2.97328
RFI	1	1_9887485	9887485	T/C	0.772001	1.43042e-05	PCLO	ENSGALG00000039659	0.43925
RFI	10	10_11362934	11362934	A/G	0.619808	2.27311e-05	PDE8A	ENSGALG00000005992	1.68623
RFI	2	2_23907602	23907602	A/G	0.556491	1.08868e-05	PDK4	ENSGALG00000009700	17.1237
RFI	2	2_119508734	119508734	G/A	0.659164	6.79836e-07	PEX2	ENSGALG00000035752	3.26216
RFI	11	11_7470098	7470098	A/C	0.624601	8.98747e-07	PHKB	ENSGALG00000004004	0.89454
RFI	11	11_7574020	7574020	C/T	0.545745	2.56441e-07	PHKB	ENSGALG00000004004	0.05138
RFI	5	5_15983442	15983442	C/G	0.564479	3.33387e-06	PNPLA2	ENSGALG00000014569	1.51181
RFI	26	26_5171471	5171471	C/T	0.850131	2.0083e-05	PRELP	ENSGALG00000034456	3.38124
RFI	6	6_10616479	10616479	G/A	0.500726	1.85485e-05	PRKG1	ENSGALG00000003805	1.58858
RFI	2	2_84669098	84669098	C/T	0.946849	6.73947e-07	PTPN3	ENSGALG00000022909	2.80823
RFI	6	6_34302886	34302886	A/G	0.619518	3.19165e-07	PTPRE	ENSGALG00000009823	0.23673
RFI	20	20_3204609	3204609	T/G	0.53282	3.14966e-06	PTPRT	ENSGALG00000037889	2.79266
RFI	24	24_6086040	6086040	G/A	0.936683	8.0786e-06	PTS	ENSGALG00000007848	1.36478
RFI	1	1_33803466	33803466	C/T	0.917949	8.37046e-06	RASSF3	ENSGALG00000009842	0.44875
RFI	4	4_50896931	50896931	G/A	0.599332	1.03444e-05	RASSF6	ENSGALG00000011664	4.21472
RFI	8	8_3962416	3962416	A/G	0.591635	2.68753e-06	RGS2	ENSGALG00000042744	1.54467
RFI	2	2_5534103	5534103	T/C	0.844757	1.00537e-06	SCN5A	ENSGALG00000006112	2.38129
RFI	2	2_5561873	5561873	T/C	0.642173	5.6051e-06	SCN5A	ENSGALG00000006112	0.47393
RFI	2	2_5655535	5655535	G/A	0.736131	5.94168e-06	SCN5A	ENSGALG00000006112	3.45003
RFI	1	1_9623929	9623929	C/T	0.774179	2.01532e-05	SEMA3E	ENSGALG00000038225	0.44499
RFI	9	9_20700931	20700931	T/C	0.573337	1.85813e-05	SERPINI1	ENSGALG00000009470	0.20108
RFI	15	15_11113980	11113980	G/A	0.618647	9.66306e-06	SF3A1	ENSGALG00000007937	3.16522
RFI	13	13_12216571	12216571	G/A	0.847662	9.76244e-06	SGCD	ENSGALG00000003886	1.40509
RFI	19	19_9484513	9484513	C/T	0.792187	2.64643e-07	SGSM2	ENSGALG00000005737	0.39811
RFI	19	19_9493808	9493808	C/T	0.798141	1.9525e-08	SGSM2	ENSGALG00000005737	0.82933
RFI	2	2_8165701	8165701	A/G	0.938426	9.17009e-06	SHH	ENSGALG00000006379	7.90353
RFI	11	11_7337876	7337876	T/C	0.620534	2.04567e-06	SIAH1	ENSGALG00000003916	0.32462
RFI	6	6_20216509	20216509	A/C	0.869881	1.53038e-05	SLC16A12	ENSGALG00000006421	9.90558
RFI	1	1_15296265	15296265	G/A	0.615597	1.06324e-05	SLC2A13	ENSGALG00000035940	0.28447
RFI	1	1_15323433	15323433	T/C	0.836335	1.07175e-05	SLC2A13	ENSGALG00000035940	0.59615
RFI	4	4_30598126	30598126	G/A	0.844177	5.31162e-06	SMARCA5	ENSGALG00000009913	0.02235
RFI	4	4_85959044	85959044	G/T	0.791025	1.5114e-05	SMYD1	ENSGALG00000015935	0.2107
RFI	3	3_67684171	67684171	A/G	0.498548	9.02854e-08	SOBP	ENSGALG00000043047	0.18835
RFI	2	2_17691828	17691828	T/G	0.557363	2.68659e-08	SPAG6	ENSGALG00000007892	9.75808
RFI	2	2_64589201	64589201	C/T	0.521638	1.46597e-05	SSR1	ENSGALG00000012798	0.03568
RFI	2	2_19661816	19661816	C/T	0.555765	9.95088e-06	STAM	ENSGALG00000035287	0.52726
RFI	3	3_109270117	109270117	C/G	0.56506	8.73194e-08	SUPT3H	ENSGALG00000016705	2.72253
RFI	3	3_109289002	109289002	C/T	0.536741	7.18978e-09	SUPT3H	ENSGALG00000016705	0.13781
RFI	1	1_84471899	84471899	A/G	0.856956	1.17264e-05	TAF13	ENSGALG00000015185	1.00447
RFI	1	1_75169937	75169937	G/A	0.907348	1.32236e-07	TEAD4	ENSGALG00000014342	7.74011
RFI	6	6_17444412	17444412	T/A	0.844467	1.14748e-05	TLL2	ENSGALG00000005519	0.43615
RFI	14	14_4941791	4941791	T/C	0.599332	1.17014e-06	TMEM11	ENSGALG00000004749	1.10867
RFI	4	4_33854615	33854615	G/A	0.849259	5.21159e-07	TMEM154	ENSGALG00000023355	0.17129
RFI	4	4_31968101	31968101	G/A	0.658292	1.94271e-06	TMEM184C	ENSGALG00000010019	5.3671
RFI	19	19_6395864	6395864	A/G	0.949463	1.3915e-06	TMIGD1	ENSGALG00000004262	0.23513
RFI	12	12_974074	974074	C/A	0.556927	1.52644e-06	TNNC1	ENSGALG00000001459	3.23277
RFI	20	20_12758086	12758086	A/G	0.563753	9.76471e-07	TSHZ2	ENSGALG00000007809	11.4233
RFI	5	5_22396622	22396622	T/C	0.78086	7.46509e-09	TSPAN18	ENSGALG00000036901	0.1449
RFI	5	5_15774143	15774143	C/G	0.683416	1.34749e-06	TSPAN4	ENSGALG00000006837	1.89884
RFI	2	2_117991828	117991828	C/T	0.760383	1.46559e-05	UBE2W	ENSGALG00000040097	0.75691
RFI	17	17_6020622	6020622	C/T	0.661197	8.41626e-06	USP20	ENSGALG00000041104	0.19085
RFI	3	3_30818620	30818620	G/A	0.823119	2.00888e-06	VEGFA	ENSGALG00000010290	7.34099
RFI	11	11_8342090	8342090	T/C	0.72524	4.02187e-07	VSTM2B	ENSGALG00000032402	3.46569
RFI	4	4_46880281	46880281	T/C	0.726401	8.8297e-08	WDFY3	ENSGALG00000043669	16.9082
RFI	11	11_16731941	16731941	C/A	0.537613	7.18229e-06	WFDC1	ENSGALG00000005503	2.49147
RFI	5	5_5671784	5671784	A/G	0.614435	1.02737e-05	WT1	ENSGALG00000012115	6.0281
RFI	2	2_116792583	116792583	C/T	0.565495	1.28665e-06	XKR9	ENSGALG00000034675	0.88738
RFI	4	4_51757433	51757433	G/A	0.85928	3.19399e-06	YTHDC1	ENSGALG00000035906	0.03723
Abbreviations: GGA, Gallus gallus chromosome; rs, reference SNP identifier; Position, the physical position of the SNP on the chromosome (GRCg6a assembly); Allele, alleles for the SNP, presented as Effect Allele/Other Allele; AF, Allele Frequency (the frequency of the first listed allele); P, P-value from the association test; CADD, Combined Annotation Dependent Depletion (chCADD) score.

## Sheet: Table S4
Table S4 KEGG enrichment analysis of candidate genes associated with feed efficiency traits based on single-GWAS model.
#Term	ID	Input number	Background number	P-Value	Corrected P-Value	Input	Hyperlink
Glycosaminoglycan biosynthesis - heparan sulfate / heparin	gga00534	2	24	0.000664399	0.0229008	EXT2|HS3ST3B1	http://www.genome.jp/kegg-bin/show_pathway?gga00534/gga:425859%09red/gga:769490%09red
Cellular senescence	gga04218	3	143	0.00127227	0.0229008	ITPR2|FOXO1|RB1	http://www.genome.jp/kegg-bin/show_pathway?gga04218/gga:418212%09red/gga:374231%09red/gga:386582%09red
Phosphatidylinositol signaling system	gga04070	2	91	0.00822385	0.0986862	ITPR2|DGKB	http://www.genome.jp/kegg-bin/show_pathway?gga04070/gga:418212%09red/gga:772367%09red
Insulin signaling pathway	gga04910	2	121	0.0140333	0.1263	FOXO1|SHC1	http://www.genome.jp/kegg-bin/show_pathway?gga04910/gga:395934%09red/gga:374231%09red
Mismatch repair	gga03430	1	20	0.030367	0.1994	POLD3	http://www.genome.jp/kegg-bin/show_pathway?gga03430/gga:419053%09red
Base excision repair	gga03410	1	29	0.0431055	0.1994	POLD3	http://www.genome.jp/kegg-bin/show_pathway?gga03410/gga:419053%09red
DNA replication	gga03030	1	31	0.0459141	0.1994	POLD3	http://www.genome.jp/kegg-bin/show_pathway?gga03030/gga:419053%09red
Nucleotide excision repair	gga03420	1	38	0.0556813	0.1994	POLD3	http://www.genome.jp/kegg-bin/show_pathway?gga03420/gga:419053%09red
Homologous recombination	gga03440	1	38	0.0556813	0.1994	POLD3	http://www.genome.jp/kegg-bin/show_pathway?gga03440/gga:419053%09red
ABC transporters	gga02010	1	40	0.0584541	0.1994	ABCC6	http://www.genome.jp/kegg-bin/show_pathway?gga02010/gga:416600%09red
Notch signaling pathway	gga04330	1	44	0.0639758	0.1994	JAG2	http://www.genome.jp/kegg-bin/show_pathway?gga04330/gga:776138%09red
Glycerolipid metabolism	gga00561	1	60	0.0857501	0.1994	DGKB	http://www.genome.jp/kegg-bin/show_pathway?gga00561/gga:772367%09red
Neuroactive ligand-receptor interaction	gga04080	2	333	0.0863881	0.1994	P2RY6|VIPR1	http://www.genome.jp/kegg-bin/show_pathway?gga04080/gga:396114%09red/gga:395329%09red
RNA degradation	gga03018	1	70	0.0991083	0.1994	CNOT1	http://www.genome.jp/kegg-bin/show_pathway?gga03018/gga:100858397%09red
ErbB signaling pathway	gga04012	1	78	0.109658	0.1994	SHC1	http://www.genome.jp/kegg-bin/show_pathway?gga04012/gga:395934%09red
Gap junction	gga04540	1	84	0.117492	0.1994	ITPR2	http://www.genome.jp/kegg-bin/show_pathway?gga04540/gga:418212%09red
GnRH signaling pathway	gga04912	1	84	0.117492	0.1994	ITPR2	http://www.genome.jp/kegg-bin/show_pathway?gga04912/gga:418212%09red
C-type lectin receptor signaling pathway	gga04625	1	87	0.121383	0.1994	ITPR2	http://www.genome.jp/kegg-bin/show_pathway?gga04625/gga:418212%09red
AGE-RAGE signaling pathway in diabetic complications	gga04933	1	90	0.125258	0.1994	FOXO1	http://www.genome.jp/kegg-bin/show_pathway?gga04933/gga:374231%09red
Glycerophospholipid metabolism	gga00564	1	94	0.130399	0.1994	DGKB	http://www.genome.jp/kegg-bin/show_pathway?gga00564/gga:772367%09red
Oocyte meiosis	gga04114	1	99	0.136784	0.1994	ITPR2	http://www.genome.jp/kegg-bin/show_pathway?gga04114/gga:418212%09red
Lysosome	gga04142	1	110	0.15067	0.1994	ATP6AP1	http://www.genome.jp/kegg-bin/show_pathway?gga04142/gga:427854%09red
Oxidative phosphorylation	gga00190	1	113	0.15442	0.1994	ATP6AP1	http://www.genome.jp/kegg-bin/show_pathway?gga00190/gga:427854%09red
Cell cycle	gga04110	1	114	0.155666	0.1994	RB1	http://www.genome.jp/kegg-bin/show_pathway?gga04110/gga:386582%09red
Vascular smooth muscle contraction	gga04270	1	117	0.159394	0.1994	ITPR2	http://www.genome.jp/kegg-bin/show_pathway?gga04270/gga:418212%09red
Apelin signaling pathway	gga04371	1	119	0.16187	0.1994	ITPR2	http://www.genome.jp/kegg-bin/show_pathway?gga04371/gga:418212%09red
Ribosome	gga03010	1	120	0.163106	0.1994	MRPS6	http://www.genome.jp/kegg-bin/show_pathway?gga03010/gga:427978%09red
Cell adhesion molecules (CAMs)	gga04514	1	122	0.165572	0.1994	CLDN10	http://www.genome.jp/kegg-bin/show_pathway?gga04514/gga:418790%09red
FoxO signaling pathway	gga04068	1	123	0.166802	0.1994	FOXO1	http://www.genome.jp/kegg-bin/show_pathway?gga04068/gga:374231%09red
NOD-like receptor signaling pathway	gga04621	1	124	0.16803	0.1994	ITPR2	http://www.genome.jp/kegg-bin/show_pathway?gga04621/gga:418212%09red
Apoptosis	gga04210	1	127	0.171705	0.1994	ITPR2	http://www.genome.jp/kegg-bin/show_pathway?gga04210/gga:418212%09red
Phagosome	gga04145	1	132	0.177795	0.200019	ATP6AP1	http://www.genome.jp/kegg-bin/show_pathway?gga04145/gga:427854%09red
Tight junction	gga04530	1	156	0.206426	0.225192	CLDN10	http://www.genome.jp/kegg-bin/show_pathway?gga04530/gga:418790%09red
Calcium signaling pathway	gga04020	1	180	0.234088	0.247858	ITPR2	http://www.genome.jp/kegg-bin/show_pathway?gga04020/gga:418212%09red
Focal adhesion	gga04510	1	189	0.244217	0.251195	SHC1	http://www.genome.jp/kegg-bin/show_pathway?gga04510/gga:395934%09red
Metabolic pathways	gga01100	3	1290	0.294448	0.294448	DGKB|ATP6AP1|EXT2	http://www.genome.jp/kegg-bin/show_pathway?gga01100/gga:425859%09red/gga:427854%09red/gga:772367%09red

## Sheet: Table S5
Table S5 KEGG enrichment analysis of candidate genes associated with FCR trait based on LONG-GWAS model.
#Term	Database	ID	Input number	Background number	P-Value	Corrected P-Value	Input	Hyperlink
Focal adhesion	KEGG PATHWAY	gga04510	4	189	0.000332102	0.00524945	ITGA9|PPP1R12A|VEGFC|MYLK	http://www.genome.jp/kegg-bin/show_pathway?gga04510/gga:420757%09red/gga:396445%09red/gga:396020%09red/gga:422573%09red
Regulation of actin cytoskeleton	KEGG PATHWAY	gga04810	4	190	0.000338674	0.00524945	ITGA9|TIAM1|PPP1R12A|MYLK	http://www.genome.jp/kegg-bin/show_pathway?gga04810/gga:420757%09red/gga:396445%09red/gga:396020%09red/gga:418491%09red
ABC transporters	KEGG PATHWAY	gga02010	2	40	0.00237321	0.0245232	ABCC4|ABCC6	http://www.genome.jp/kegg-bin/show_pathway?gga02010/gga:418791%09red/gga:416600%09red
AGE-RAGE signaling pathway in diabetic complications	KEGG PATHWAY	gga04933	2	90	0.0109302	0.0847087	FOXO1|VEGFC	http://www.genome.jp/kegg-bin/show_pathway?gga04933/gga:374231%09red/gga:422573%09red
Vascular smooth muscle contraction	KEGG PATHWAY	gga04270	2	117	0.0178068	0.110402	PPP1R12A|MYLK	http://www.genome.jp/kegg-bin/show_pathway?gga04270/gga:396445%09red/gga:396020%09red
Other glycan degradation	KEGG PATHWAY	gga00511	1	17	0.0304834	0.157498	AGA	http://www.genome.jp/kegg-bin/show_pathway?gga00511/gga:422558%09red
Porphyrin and chlorophyll metabolism	KEGG PATHWAY	gga00860	1	23	0.0404416	0.169259	COX10	http://www.genome.jp/kegg-bin/show_pathway?gga00860/gga:417329%09red
Pentose phosphate pathway	KEGG PATHWAY	gga00030	1	25	0.0437388	0.169259	PFKP	http://www.genome.jp/kegg-bin/show_pathway?gga00030/gga:428411%09red
Alanine, aspartate and glutamate metabolism	KEGG PATHWAY	gga00250	1	34	0.0584398	0.169259	ALDH4A1	http://www.genome.jp/kegg-bin/show_pathway?gga00250/gga:419467%09red
Galactose metabolism	KEGG PATHWAY	gga00052	1	35	0.0600596	0.169259	PFKP	http://www.genome.jp/kegg-bin/show_pathway?gga00052/gga:428411%09red
Fructose and mannose metabolism	KEGG PATHWAY	gga00051	1	35	0.0600596	0.169259	PFKP	http://www.genome.jp/kegg-bin/show_pathway?gga00051/gga:428411%09red
Arginine and proline metabolism	KEGG PATHWAY	gga00330	1	42	0.0713221	0.184249	ALDH4A1	http://www.genome.jp/kegg-bin/show_pathway?gga00330/gga:419467%09red
Glycolysis / Gluconeogenesis	KEGG PATHWAY	gga00010	1	53	0.0887548	0.209834	PFKP	http://www.genome.jp/kegg-bin/show_pathway?gga00010/gga:428411%09red
Biosynthesis of amino acids	KEGG PATHWAY	gga01230	1	60	0.0996817	0.209834	PFKP	http://www.genome.jp/kegg-bin/show_pathway?gga01230/gga:428411%09red
p53 signaling pathway	KEGG PATHWAY	gga04115	1	66	0.108946	0.209834	SESN3	http://www.genome.jp/kegg-bin/show_pathway?gga04115/gga:428089%09red
RNA degradation	KEGG PATHWAY	gga03018	1	70	0.11507	0.209834	PFKP	http://www.genome.jp/kegg-bin/show_pathway?gga03018/gga:428411%09red
mRNA surveillance pathway	KEGG PATHWAY	gga03015	1	70	0.11507	0.209834	FIP1L1	http://www.genome.jp/kegg-bin/show_pathway?gga03015/gga:422754%09red
ECM-receptor interaction	KEGG PATHWAY	gga04512	1	83	0.134692	0.231969	ITGA9	http://www.genome.jp/kegg-bin/show_pathway?gga04512/gga:420757%09red
Carbon metabolism	KEGG PATHWAY	gga01200	1	102	0.162608	0.238627	PFKP	http://www.genome.jp/kegg-bin/show_pathway?gga01200/gga:428411%09red
Lysosome	KEGG PATHWAY	gga04142	1	110	0.174098	0.238627	AGA	http://www.genome.jp/kegg-bin/show_pathway?gga04142/gga:422558%09red
Oxidative phosphorylation	KEGG PATHWAY	gga00190	1	113	0.178367	0.238627	COX10	http://www.genome.jp/kegg-bin/show_pathway?gga00190/gga:417329%09red
Apelin signaling pathway	KEGG PATHWAY	gga04371	1	119	0.18684	0.238627	MYLK	http://www.genome.jp/kegg-bin/show_pathway?gga04371/gga:396445%09red
Insulin signaling pathway	KEGG PATHWAY	gga04910	1	121	0.189645	0.238627	FOXO1	http://www.genome.jp/kegg-bin/show_pathway?gga04910/gga:374231%09red
Cell adhesion molecules (CAMs)	KEGG PATHWAY	gga04514	1	122	0.191045	0.238627	ITGA9	http://www.genome.jp/kegg-bin/show_pathway?gga04514/gga:420757%09red
FoxO signaling pathway	KEGG PATHWAY	gga04068	1	123	0.192441	0.238627	FOXO1	http://www.genome.jp/kegg-bin/show_pathway?gga04068/gga:374231%09red
Cellular senescence	KEGG PATHWAY	gga04218	1	143	0.219889	0.262175	FOXO1	http://www.genome.jp/kegg-bin/show_pathway?gga04218/gga:374231%09red
Tight junction	KEGG PATHWAY	gga04530	1	156	0.237239	0.272385	TIAM1	http://www.genome.jp/kegg-bin/show_pathway?gga04530/gga:418491%09red
Calcium signaling pathway	KEGG PATHWAY	gga04020	1	180	0.268286	0.297031	MYLK	http://www.genome.jp/kegg-bin/show_pathway?gga04020/gga:396445%09red
Endocytosis	KEGG PATHWAY	gga04144	1	228	0.326727	0.34926	CAPZA1	http://www.genome.jp/kegg-bin/show_pathway?gga04144/gga:396521%09red
MAPK signaling pathway	KEGG PATHWAY	gga04010	1	261	0.364237	0.376378	VEGFC	http://www.genome.jp/kegg-bin/show_pathway?gga04010/gga:422573%09red
Metabolic pathways	KEGG PATHWAY	gga01100	3	1290	0.384583	0.384583	COX10|ALDH4A1|PFKP	http://www.genome.jp/kegg-bin/show_pathway?gga01100/gga:428411%09red/gga:419467%09red/gga:417329%09red

## Sheet: Table S6
Table S6 KEGG enrichment analysis of candidate genes associated with RFI trait based on LONG-GWAS model.
#Term	Database	ID	Input number	Background number	P-Value	Corrected P-Value	Input	Hyperlink
Phagosome	KEGG PATHWAY	gga04145	4	132	0.00436511	0.1877	DYNC1I1|MMR1L4|MMR1L3|CD36	http://www.genome.jp/kegg-bin/show_pathway?gga04145/gga:420515%09red/gga:420571%09red/gga:771888%09red/gga:417730%09red
Calcium signaling pathway	KEGG PATHWAY	gga04020	4	180	0.0124064	0.189843	ITPKA|P2RX5|TNNC1|PHKB	http://www.genome.jp/kegg-bin/show_pathway?gga04020/gga:415741%09red/gga:395694%09red/gga:396032%09red/gga:395507%09red
Basal transcription factors	KEGG PATHWAY	gga03022	2	38	0.016099	0.189843	TAF13|GTF2I	http://www.genome.jp/kegg-bin/show_pathway?gga03022/gga:418365%09red/gga:417486%09red
ABC transporters	KEGG PATHWAY	gga02010	2	40	0.0176598	0.189843	ABCC4|ABCB5	http://www.genome.jp/kegg-bin/show_pathway?gga02010/gga:418791%09red/gga:420606%09red
Wnt signaling pathway	KEGG PATHWAY	gga04310	3	141	0.0329996	0.261148	DAAM2|CSNK2A2|SIAH1	http://www.genome.jp/kegg-bin/show_pathway?gga04310/gga:374076%09red/gga:415626%09red/gga:421422%09red
Glycerolipid metabolism	KEGG PATHWAY	gga00561	2	60	0.0364393	0.261148	PNPLA2|MBOAT1	http://www.genome.jp/kegg-bin/show_pathway?gga00561/gga:431066%09red/gga:420826%09red
Peroxisome	KEGG PATHWAY	gga04146	2	79	0.0588669	0.344364	NUDT19|PEX2	http://www.genome.jp/kegg-bin/show_pathway?gga04146/gga:420192%09red/gga:427548%09red
ECM-receptor interaction	KEGG PATHWAY	gga04512	2	83	0.0640678	0.344364	COL1A2|CD36	http://www.genome.jp/kegg-bin/show_pathway?gga04512/gga:396243%09red/gga:417730%09red
AGE-RAGE signaling pathway in diabetic complications	KEGG PATHWAY	gga04933	2	90	0.0735226	0.351275	COL1A2|VEGFA	http://www.genome.jp/kegg-bin/show_pathway?gga04933/gga:396243%09red/gga:395909%09red
Ubiquitin mediated proteolysis	KEGG PATHWAY	gga04120	2	127	0.129544	0.43478	SIAH1|UBE2W	http://www.genome.jp/kegg-bin/show_pathway?gga04120/gga:374076%09red/gga:420185%09red
Adrenergic signaling in cardiomyocytes	KEGG PATHWAY	gga04261	2	128	0.131171	0.43478	SCN5A|TNNC1	http://www.genome.jp/kegg-bin/show_pathway?gga04261/gga:395947%09red/gga:396032%09red
Folate biosynthesis	KEGG PATHWAY	gga00790	1	28	0.131445	0.43478	PTS	http://www.genome.jp/kegg-bin/show_pathway?gga00790/gga:374144%09red
Autophagy - other	KEGG PATHWAY	gga04136	1	28	0.131445	0.43478	ATG13	http://www.genome.jp/kegg-bin/show_pathway?gga04136/gga:423192%09red
Hedgehog signaling pathway	KEGG PATHWAY	gga04340	1	41	0.184662	0.470533	SHH	http://www.genome.jp/kegg-bin/show_pathway?gga04340/gga:395615%09red
Notch signaling pathway	KEGG PATHWAY	gga04330	1	44	0.196477	0.470533	JAG2	http://www.genome.jp/kegg-bin/show_pathway?gga04330/gga:776138%09red
Neuroactive ligand-receptor interaction	KEGG PATHWAY	gga04080	3	333	0.222929	0.470533	CNR1|GRIA1|P2RX5	http://www.genome.jp/kegg-bin/show_pathway?gga04080/gga:414893%09red/gga:428633%09red/gga:395507%09red
Focal adhesion	KEGG PATHWAY	gga04510	2	189	0.236624	0.470533	COL1A2|VEGFA	http://www.genome.jp/kegg-bin/show_pathway?gga04510/gga:396243%09red/gga:395909%09red
VEGF signaling pathway	KEGG PATHWAY	gga04370	1	58	0.249405	0.470533	VEGFA	http://www.genome.jp/kegg-bin/show_pathway?gga04370/gga:395909%09red
Mitophagy - animal	KEGG PATHWAY	gga04137	1	58	0.249405	0.470533	CSNK2A2	http://www.genome.jp/kegg-bin/show_pathway?gga04137/gga:415626%09red
PPAR signaling pathway	KEGG PATHWAY	gga03320	1	64	0.271016	0.470533	CD36	http://www.genome.jp/kegg-bin/show_pathway?gga03320/gga:417730%09red
Adipocytokine signaling pathway	KEGG PATHWAY	gga04920	1	64	0.271016	0.470533	CD36	http://www.genome.jp/kegg-bin/show_pathway?gga04920/gga:417730%09red
Cardiac muscle contraction	KEGG PATHWAY	gga04260	1	66	0.278082	0.470533	TNNC1	http://www.genome.jp/kegg-bin/show_pathway?gga04260/gga:396032%09red
p53 signaling pathway	KEGG PATHWAY	gga04115	1	66	0.278082	0.470533	SIAH1	http://www.genome.jp/kegg-bin/show_pathway?gga04115/gga:374076%09red
Ribosome biogenesis in eukaryotes	KEGG PATHWAY	gga03008	1	67	0.281589	0.470533	CSNK2A2	http://www.genome.jp/kegg-bin/show_pathway?gga03008/gga:415626%09red
Adherens junction	KEGG PATHWAY	gga04520	1	70	0.29201	0.470533	CSNK2A2	http://www.genome.jp/kegg-bin/show_pathway?gga04520/gga:415626%09red
Salmonella infection	KEGG PATHWAY	gga05132	1	70	0.29201	0.470533	DYNC1I1	http://www.genome.jp/kegg-bin/show_pathway?gga05132/gga:420571%09red
Inositol phosphate metabolism	KEGG PATHWAY	gga00562	1	71	0.295451	0.470533	ITPKA	http://www.genome.jp/kegg-bin/show_pathway?gga00562/gga:395694%09red
Endocytosis	KEGG PATHWAY	gga04144	2	228	0.306501	0.470697	STAM|DNM1	http://www.genome.jp/kegg-bin/show_pathway?gga04144/gga:420517%09red/gga:417217%09red
Gap junction	KEGG PATHWAY	gga04540	1	84	0.338695	0.502203	PRKG1	http://www.genome.jp/kegg-bin/show_pathway?gga04540/gga:423682%09red
Phosphatidylinositol signaling system	KEGG PATHWAY	gga04070	1	91	0.360879	0.513447	ITPKA	http://www.genome.jp/kegg-bin/show_pathway?gga04070/gga:395694%09red
Glycerophospholipid metabolism	KEGG PATHWAY	gga00564	1	94	0.370159	0.513447	MBOAT1	http://www.genome.jp/kegg-bin/show_pathway?gga00564/gga:420826%09red
Spliceosome	KEGG PATHWAY	gga03040	1	107	0.408854	0.525662	SF3A1	http://www.genome.jp/kegg-bin/show_pathway?gga03040/gga:427717%09red
Autophagy - animal	KEGG PATHWAY	gga04140	1	117	0.437007	0.525662	ATG13	http://www.genome.jp/kegg-bin/show_pathway?gga04140/gga:423192%09red
Vascular smooth muscle contraction	KEGG PATHWAY	gga04270	1	117	0.437007	0.525662	PRKG1	http://www.genome.jp/kegg-bin/show_pathway?gga04270/gga:423682%09red
Insulin signaling pathway	KEGG PATHWAY	gga04910	1	121	0.447893	0.525662	PHKB	http://www.genome.jp/kegg-bin/show_pathway?gga04910/gga:415741%09red
Cell adhesion molecules (CAMs)	KEGG PATHWAY	gga04514	1	122	0.450581	0.525662	ALCAM	http://www.genome.jp/kegg-bin/show_pathway?gga04514/gga:396092%09red
Purine metabolism	KEGG PATHWAY	gga00230	1	125	0.458569	0.525662	PDE8A	http://www.genome.jp/kegg-bin/show_pathway?gga00230/gga:415455%09red
Necroptosis	KEGG PATHWAY	gga04217	1	131	0.474202	0.525662	H2AFY	http://www.genome.jp/kegg-bin/show_pathway?gga04217/gga:395858%09red
RNA transport	KEGG PATHWAY	gga03013	1	132	0.476763	0.525662	EIF3H	http://www.genome.jp/kegg-bin/show_pathway?gga03013/gga:420288%09red
Cellular senescence	KEGG PATHWAY	gga04218	1	143	0.504136	0.541947	HIPK3	http://www.genome.jp/kegg-bin/show_pathway?gga04218/gga:421597%09red
Protein processing in endoplasmic reticulum	KEGG PATHWAY	gga04141	1	153	0.527787	0.553532	SSR1	http://www.genome.jp/kegg-bin/show_pathway?gga04141/gga:420871%09red
MAPK signaling pathway	KEGG PATHWAY	gga04010	1	261	0.721806	0.738992	VEGFA	http://www.genome.jp/kegg-bin/show_pathway?gga04010/gga:395909%09red
Metabolic pathways	KEGG PATHWAY	gga01100	5	1290	0.758299	0.758299	ITPKA|PNPLA2|MBOAT1|PTS|PDE8A	http://www.genome.jp/kegg-bin/show_pathway?gga01100/gga:431066%09red/gga:374144%09red/gga:395694%09red/gga:415455%09red/gga:420826%09red
